# Supplementary material for: Transcriptome-Wide Analysis Reveals Key DEGs in Flower Color Regulation of Hosta plantaginea (Lam.) Aschers
Source: Genes (Basel). 2019 Dec 26;11(1):31. doi: 10.3390/genes11010031 (PMC7017146; doi:10.3390/genes11010031)
Supplement: Supplementary file 1 [file genes-11-00031-s001.zip]

Archive with 2 entries (2 files):
- supplementary materials-1.pdf
- supplementary materials-2.xls
