# Supplementary material for: Transcriptome-Wide Analysis Reveals Key DEGs in Flower Color Regulation of Hosta plantaginea (Lam.) Aschers
Source: Genes (Basel). 2019 Dec 26;11(1):31. doi: 10.3390/genes11010031 (PMC7017146; doi:10.3390/genes11010031)
Supplement: Supplementary file 1 [file genes-11-00031-s001.zip › supplementary materials-2.xls]

	HC-1	HC-2	HC-3	HP-1	HP-2	HP-3	HS-1	HS-2	HS-3
c34361_g1	0.136	0.153	0.109	0.524	0.27	11.259	0	0	0.251
c76057_g1	0.721	3.214	2.174	0	0	0	0	0	0
c90535_g1	0	0	0	0	0	5.803	0.161	0	0.149
c92589_g1	0.769	1.525	2.668	0	0	0	0	0	0.177
c99529_g1	42.073	47.991	62.836	2.084	0.992	0.552	29.728	18.134	15.097
c104268_g1	0	0.077	0.059	17.179	31.996	98.234	9.979	9.463	14.193
c108458_g1	45.072	98.333	72.677	0	0.079	0.072	0.133	0.064	0.438
c109848_g1	2.902	2.619	2.668	0	0	0	0.369	1.675	0.903
c114332_g1	0.078	0.096	0	4.426	0.733	2.386	0.085	0.156	0.307
c114883_g1	1.665	0	3.774	27.689	17.784	90.512	8.786	15.612	17.229
c117011_g1	737.268	631.535	356.575	392.54	79.476	21.414	513.321	377.342	203.029
c117290_g1	3.136	3.309	5.898	1.966	3.178	1.307	0.852	1.077	1.444
c117431_g1	2.571	5.161	8.329	0	0.552	0	0.843	0.267	2.608
c117611_g1	2.055	3.914	6.817	0.286	0.192	0.851	0.095	1.777	1.285
c117793_g1	371.955	334.262	219.205	883.706	188.108	60.37	718.321	636.399	362.741
c118494_g1	0.429	1.055	0.119	4.366	9.782	17.925	1.865	3.535	4.005
c119134_g1	10.801	11.089	9.613	0	0.079	0.671	0	0	0
c119549_g1	27.279	22.322	5.276	0.296	0.789	0.516	18.963	2.936	2.04
c120235_g1	0.146	0	0	11.281	21.402	10.935	2.736	2.504	2.831
c120312_g1	1.286	2.35	1.373	19.964	19.441	38.224	7.413	7.806	8.149
c120890_g1	13.313	18.456	31.754	94.221	117.941	265.698	47.546	91.857	112.206
c120890_g2	8.278	12.537	5.948	0	0	0	12.052	10.374	34.003
c122449_g1	15.359	24.461	38.64	0	0	0	0	0	0
c122449_g2	14.979	23.377	22.813	0.573	0.586	1.151	3.711	2.495	1.434
c122454_g2	18.757	5.468	2.579	0	0	0	8.095	5.523	3.194
c122487_g1	45.228	60.021	49.617	18.562	39.355	3.261	43.229	54.402	41.369
c123015_g1	771.812	666.509	339.552	361.353	73.514	16.45	419.128	306.095	167.173
c123033_g1	8.064	11.684	9.949	0.366	0.473	1.751	3.162	0.184	0.624
c123919_g1	0.146	0.23	0	0.553	0.597	9.16	0.076	0.921	1.108
c124440_g1	197.226	232.024	62.263	7.883	9.985	3.573	163.703	38.127	19.576
c124870_g2	6.847	11.434	11.974	0.267	0	0	2.168	0.515	0.251
c125360_g1	3.789	4.854	2.549	0.148	0	0.096	3.2	2.697	4.377
c126164_g3	0.127	0.077	0	0.059	0.237	283.407	0.057	0	0.065
c127185_g1	410.931	1429.855	307.512	101.659	114.47	31.857	856.008	397.52	1302.55
c127472_g1	2.221	5.458	5.167	0	0	7.206	3.228	0.534	0.615
c127667_g1	18.222	46.236	24.838	25.891	45.26	235.615	12.743	22.81	68.937
c127685_g1	1.325	1.535	1.344	3.566	6.018	35.958	0.918	4.363	6.612
c128330_g1	3.769	5.957	1.769	3.596	6.773	12.17	2.111	6.526	5.383
c128410_g3	5.503	7.991	4.831	15.717	22.923	46.977	10.452	11.608	11.772
c128532_g1	126.735	269.877	42.79	0.119	0	0	75.134	0.239	0
c128648_g3	0.769	0.681	0.069	1.581	0.766	6.319	0.862	1.224	1.043
c128904_g1	56.565	69.575	32.722	15.677	17.04	1.787	78.628	49.486	29.029
c128943_g1	36.424	188.206	135.009	79.265	50.648	46.989	44.819	20.408	14.873
c129135_g1	13.245	14.255	9.09	20.774	9.32	31.282	6.495	6.977	4.685
c129187_g1	4.831	5.967	3.053	0	0.327	0.084	4.582	0.543	0.075
c129201_g1	34.837	45.622	15.482	8.614	10.12	2.374	18.604	11.488	11.353
c129699_g1	4.792	4.7	5.147	0.119	0.304	0.18	6.438	6.213	5.811
c129844_g1	343.39	99.762	94.175	43.208	79.848	3.405	43.058	65.374	69.812
c129927_g1	3.983	10.763	1.245	1.699	0.8	0	0.218	0.212	0.14
c129930_g1	2.61	10.091	13.614	6.105	6.007	0.755	9.297	14.875	19.157
c129966_g1	14.531	17.996	6.946	0.069	0.068	0	5.737	6.361	21.122
c130196_g5	0.653	0.835	0.178	4.248	6.176	11.091	16.445	9.463	8.922
c130518_g3	0.984	2.235	9.84	0.207	12.803	3.057	18.282	52.073	131.717
c130622_g1	275.09	240.293	146.46	257.896	84.886	16.642	215.907	191.64	106.283
c130743_g1	4.568	8.163	3.754	5.265	6.244	26.378	3.408	3.148	6.221
c131273_g4	14.453	16.586	9.91	0.771	0.338	0.252	5.302	4.17	2.3
c131440_g1	27.269	39.272	57.402	1.027	2.874	0.288	16.284	22.911	28.089
c131440_g2	12.505	22.245	12.37	0.128	0.755	1.343	0.767	1.519	2.524
c131553_g1	2.259	3.367	2.272	22.128	15.53	19.028	27.087	29.3	25.108
c131553_g2	0.769	0	0	11.617	8.757	16.174	0.748	0.359	1.732
c131901_g3	10.528	39.31	133.744	0	0.259	0	0.18	0.838	1.146
c132026_g1	19.264	9.736	13.674	0.672	2.75	1.691	10.452	10.604	6.529
c132261_g3	13.576	25.535	17.557	11.617	15.598	3.345	13.529	17.131	24.783
c132457_g3	24.182	25.084	13.2	73.575	70.607	170.821	33.032	34.685	34.31
c132803_g2	486.379	400.46	274.661	106.361	111.765	24.508	281.669	229.297	193.911
c132843_g1	57.052	71.014	55.92	32.885	51.899	6.223	87.546	108.15	87.917
c133056_g2	4.295	3.415	4.12	0	0	0	0.795	1.896	1.853
c133132_g1	15.583	18.082	11.619	1.808	2.795	1.019	8.53	6.315	6.24
c133273_g1	0.234	0.748	0.296	2.43	5.894	10.839	0.606	1.427	1.285
c133418_g1	12.213	13.046	9.712	5.67	2.987	337.674	1.799	3.792	4.387
c133585_g1	0.896	0.719	0.247	12.062	14.144	18.824	6.466	5.606	8.401
c133622_g1	7.48	7.943	6.293	7.893	6.537	38.836	2.433	2.982	2.03
c133799_g1	1.48	1.151	0.326	12.516	7.81	20.059	2.746	4.363	6.501
c133981_g1	31.029	22.658	5.503	0.178	0	0.108	4.961	2.016	1.341
c134187_g1	7.499	13.89	4.673	2.499	2.31	0.599	9.894	6.95	8.447
c134327_g3	8.609	19.31	19.305	20.498	13.502	2.266	5.804	3.259	3.036
c134608_g1	10.684	18.59	8.813	61.888	81.708	138.005	20.317	25.608	43.521
c134858_g1	0	0.269	0	22.799	14.707	2.53	13.122	13.145	9.76
c134858_g2	0.467	0.71	0	23.491	9.095	8.285	3.759	7.741	3.921
c134961_g1	10.06	11.166	8.2	0.474	0.913	0.3	13.851	21.383	21.271
c135439_g2	9.223	22.092	4.456	6.273	3.46	21.342	0.417	1.602	1.304
c135439_g3	7.918	23.329	3.824	17.179	8.982	65.321	2.178	4.501	2.021
c135533_g1	0.351	1.612	4.624	0.168	1.916	0	7.082	5.219	3.12
c135533_g2	3.146	5.487	15.215	0.662	2.851	0.18	12.44	9.389	4.899
c135602_g1	1.549	16.096	2.845	10.007	20.207	104.553	1.155	5.063	8.093
c135602_g3	4.48	16.173	3.122	69.347	80.209	245.327	10.168	12.712	29.635
c135792_g1	445.592	442.619	222.584	50.173	16.082	9.16	379.866	332.882	225.045
c136131_g1	668.169	164.349	21.311	0.059	0.079	0.084	17.515	2.2	0.754
c136308_g1	4.256	5.564	1.927	77.546	13.378	56.449	30.296	11.865	44.881
c136493_g2	0	0.374	0	0	0	0.36	4.26	1.878	7.87
c136777_g2	3.818	3.559	2.598	0	0	0	0	0	0
c136802_g1	6.067	79.11	10.176	0.79	0.552	11.714	38.637	0.764	0.224
c136948_g1	62.242	97.489	46.712	8.169	2.401	0.935	65.601	30.726	17.751
c137214_g1	80.503	84.683	90.786	9.681	14.662	7.146	7.934	18.548	14.333
c137889_g1	385.22	336.353	196.185	385.427	88.661	25.707	375.369	348.475	192.467
c137889_g2	1467.728	1397.748	806.456	1159.581	287.645	61.437	1489.386	1313.752	732.943
c139392_g2	32.597	13.065	7.785	4.198	2.874	0.588	0.454	1.233	0.149
c139473_g1	11.268	9.871	5.029	3.724	2.231	0.504	10.083	7.005	3.697
c139883_g1	44.605	169.097	16.015	3.369	5.421	2.758	38.419	5.182	4.88
c141084_g1	11.404	13.055	14.79	8.446	10.718	2.997	50.67	19.901	27.577
c192931_g1	0	0	0	0.109	0	2.47	0	0.414	0.503
c218453_g1	0.097	0	0.247	0.099	0	3.117	0	0.092	0
